# Supplementary material for: A multiscale modeling study of particle size effects on the tissue penetration efficacy of drug-delivery nanoparticles
Source: BMC Syst Biol. 2017 Nov 25;11:113. doi: 10.1186/s12918-017-0491-4 (PMC5702122; doi:10.1186/s12918-017-0491-4)
Supplement: Supplementary file 1 — Additional file 1: Model Source Code. The compressed folder, S1_File.zip, contains necessary files and instructions to run a simulation. The file named main.cpp contains the C++ source code. The file named README.txt contains necessary instructions to compile the code and execute the simulation. (ZIP 8 kb) [file 12918_2017_491_MOESM1_ESM.zip › S1_File/README.txt~]

# (NOTE: The model code is written for the Ubuntu (Linux) platform. It is compatible with the gsl package version: gsl-2.1)


# INSTRUCTIONS FOR INSTALLATION of the gsl LIBRARY
# Step 1: Download and save gsl-2.1.tar.gz in the model home directory (the current directory containing this README.txt and main.cpp files). (Download link: ftp://ftp.gnu.org/gnu/gsl/)

# Step 2: Install GSL: on a linux terminal, change directory to the model home directory. Execute the following command to insall the GSL package: 

. ./install.sh


# INSTRUCTION for COMPILING CODE and RUNNING SIMULATION
# While in the model home directory on a linux terminal, execute the following command to run simulation. 

. ./exe.sh 


# INSTRUCTION ABOUT THE OUTPUT FILES 
#Note: The simulation will take 5-10 minutes on a standard desktop. Till then, it may remain not produce any output on the terminal. Once the simulaiton completes, it will generate five different excel files:  particle11_travelpath.xlsx, particle2_travelpath.xlsx, particle3_travelpath.xlsx, particle4_travelpath.xlsx, and particle5_travelpath.xlsx; and two text files: cell_center_positions.txt and particle_capture_cell_identity.txt. The result in each exel file will contain the simulated travel path information for one nanoparticle. For example, in particle1_travelpath.xlsx, column A represents time (seconds), column B represents X-coordinate of particle 1, and column C represents Y-coordinate of particle 1, etc. The cell_center_positions.txt will contain the position of the center of the cells in the rectangular tissue domain. The particle_capture_cell_identity.txt will contain the identity of any cell if it captures any of the five particles. 


#INSTRUCTION ABOUT CHANGING PARAMETERS 
#The parameter block includes line 13 through line 26 of main.cpp. Beside each parameter, a brief comment is provided describing the parameter. The values of these parameters can be modified. 
