# Supplementary material for: A multiscale modeling study of particle size effects on the tissue penetration efficacy of drug-delivery nanoparticles
Source: BMC Syst Biol. 2017 Nov 25;11:113. doi: 10.1186/s12918-017-0491-4 (PMC5702122; doi:10.1186/s12918-017-0491-4)
Supplement: Supplementary file 1 — Additional file 1: Model Source Code. The compressed folder, S1_File.zip, contains necessary files and instructions to run a simulation. The file named main.cpp contains the C++ source code. The file named README.txt contains necessary instructions to compile the code and execute the simulation. (ZIP 8 kb) [file 12918_2017_491_MOESM1_ESM.zip › S1_File/exe.sh]

#!/usr/bin/env bash


BASEDIR=$(readlink -f "$0")

#Current directory
CURRDIR=$(dirname "$BASEDIR")

GSL='/gsl'
# GSL directory 
GSLDIR=$CURRDIR$GSL

echo $CURRDIR

#GSL library directory 
GSLLIB="$GSLDIR/lib"
#GSL header files directory 
GSLINCLUDE="$GSLDIR/include" 

export LD_LIBRARY_PATH=$GSLLIB 


# Link GSL header files 
cmd="g++ -Wall -I$GSLINCLUDE -c main.cpp"
echo $cmd
$cmd

# Link GSL libraries 
cmd="g++ -L$GSLLIB main.o -lgsl -lgslcblas -lm"
echo $cmd 
$cmd 

# Showing output
cmd="./a.out"
echo $cmd 
$cmd 
