# Supplementary material for: A multiscale modeling study of particle size effects on the tissue penetration efficacy of drug-delivery nanoparticles
Source: BMC Syst Biol. 2017 Nov 25;11:113. doi: 10.1186/s12918-017-0491-4 (PMC5702122; doi:10.1186/s12918-017-0491-4)
Supplement: Supplementary file 1 — Additional file 1: Model Source Code. The compressed folder, S1_File.zip, contains necessary files and instructions to run a simulation. The file named main.cpp contains the C++ source code. The file named README.txt contains necessary instructions to compile the code and execute the simulation. (ZIP 8 kb) [file 12918_2017_491_MOESM1_ESM.zip › S1_File/install.sh]

#!/usr/bin/env bash

# Unzip gsl
cmd="tar -zxvf gsl-2.1.tar.gz" 
$cmd 

cmd="rm -rf gsl" 
$cmd 

mkdir gsl


BASEDIR=$(readlink -f "$0")

#Current directory
CURRDIR=$(dirname "$BASEDIR")

GSL='/gsl'
# GSL directory 
GSLDIR=$CURRDIR$GSL

echo $CURRDIR
cmd="./gsl-2.1/configure --prefix=$GSLDIR"
$cmd 
make
sudo make install
