# Supplementary material for: A multiscale modeling study of particle size effects on the tissue penetration efficacy of drug-delivery nanoparticles
Source: BMC Syst Biol. 2017 Nov 25;11:113. doi: 10.1186/s12918-017-0491-4 (PMC5702122; doi:10.1186/s12918-017-0491-4)
Supplement: Supplementary file 2 — Additional file 2: Time Adaptive Motion of a Particle. (A) Movie file S1_Video_A.mp4 shows the time-adaptive motion of a single nanoparticle in the interstitial space and near the cell boundaries. Only the motion of the particle center is shown. (B) Movie file S1_Video_B.mp4 shows a more zoomed-in view. Both the particle and the cell are represented by circles. The circles are scaled based on their relative size in the model (particle radius 100 nm and cell radius 10 μm). (ZIP 821 kb) [file 12918_2017_491_MOESM2_ESM.zip]

Archive with 2 entries (2 files):
- 12918_2017_491_MOESM2_ESM/S1_Video_A.mp4
- 12918_2017_491_MOESM2_ESM/S1_Video_B.mp4
